# Supplementary material for: Colony size as a predictor of breeding behaviour in a common waterbird
Source: PLoS One. 2020 Nov 2;15(11):e0241602. doi: 10.1371/journal.pone.0241602 (PMC7605668; doi:10.1371/journal.pone.0241602)
Supplement: S1 Data — (XLSX) [file pone.0241602.s001.xlsx]

## Sheet: flight characteristics
Individual ID	Maximum flight range (km)	Total flight distance (km)	Flight duration (min)	Colony size	Year	Date (day of year)	Hour
RWL01	2.07	4.78	20.77	Large	2018	153	5.48
RWL01	2.78	6.07	36.05	Large	2018	154	6.87
RWL01	3.18	7.77	31	Large	2018	153	7.55
RWL01	0.38	0.84	16	Large	2018	153	8.75
RWL01	2.17	4.71	16	Large	2018	153	9.78
RWL01	1.83	4.07	30.33	Large	2018	153	14.92
RWL01	2.22	5.27	31	Large	2018	153	17.68
RWL07	2.23	5.32	99.02	Large	2018	153	3.07
RWL07	2.76	6.27	73	Large	2018	154	3.33
RWL07	3.96	9.18	41.27	Large	2018	153	4.18
RWL07	3.12	7.71	41	Large	2018	154	4.63
RWL07	6.69	15.26	57.12	Large	2018	154	6.18
RWL07	2.69	6.07	25.83	Large	2018	153	8.13
RWL07	0.38	0.75	31.77	Large	2018	153	8.55
RWL07	0.35	0.71	26	Large	2018	154	8.93
RWL07	0.38	1.24	27	Large	2018	154	10.33
RWL07	0.37	0.82	16	Large	2018	153	11.43
RWL07	3.56	7.43	35.85	Large	2018	153	12.62
RWL07	1.51	3.6	100.88	Large	2018	154	13.88
RWL07	0.38	0.93	25.23	Large	2018	153	14.02
RWL07	2.66	5.55	26	Large	2018	153	14.97
RWL07	1.52	3.06	18.28	Large	2018	154	15.57
RWL07	1.26	3.01	31.2	Large	2018	153	16.58
RWL07	2.16	4.63	25.45	Large	2018	153	17.62
RWL08	1.42	2.86	114.72	Large	2018	162	3.82
RWL08	1.37	2.61	76	Large	2018	160	4.48
RWL08	1.48	3	90.68	Large	2018	161	4.67
RWL08	1.39	2.82	90.02	Large	2018	162	5.82
RWL08	2	4.02	90.03	Large	2018	161	7.7
RWL08	1.89	3.94	140.3	Large	2018	162	7.83
RWL08	0.34	0.73	70.2	Large	2018	161	8.7
RWL08	2.07	4.43	165.87	Large	2018	160	11.53
RWL08	0.36	2.93	72.63	Large	2018	159	11.67
RWL08	0.34	1.14	31	Large	2018	159	12.82
RWL08	0.35	1.23	72	Large	2018	159	13.65
RWL08	1.98	3.99	60.53	Large	2018	161	14.73
RWL08	0.37	1.02	27	Large	2018	159	14.88
RWL08	0.35	0.97	26	Large	2018	159	15.37
RWL08	1.36	2.72	110.73	Large	2018	161	15.75
RWL08	0.36	1.37	75	Large	2018	159	15.82
RWL08	0.34	0.82	17	Large	2018	159	17.18
RWL08	1.43	2.96	130.52	Large	2018	161	17.77
RWL08	1.88	5.28	18	Large	2018	159	18.38
RWL08	1.61	4.47	26	Large	2018	159	19.13
RWL02	0.26	0.52	46.48	Small	2018	160	3.03
RWL02	4.7	9.28	55.47	Small	2018	161	3.05
RWL02	4.8	9.89	51.82	Small	2018	161	4.43
RWL02	0.25	0.74	20.7	Small	2018	161	5.3
RWL02	5.21	10.84	77.57	Small	2018	161	5.98
RWL02	1.6	3.24	20.62	Small	2018	161	7.87
RWL02	2.07	4.2	26.77	Small	2018	161	8.9
RWL02	4.54	12.85	81.98	Small	2018	161	9.75
RWL02	0.27	0.53	15.43	Small	2018	160	10.95
RWL02	0.28	0.56	21.2	Small	2018	161	11.13
RWL02	4.19	8.93	102.9	Small	2018	160	11.28
RWL02	0.52	1.19	20.98	Small	2018	161	11.82
RWL02	2.12	4.29	41.6	Small	2018	161	13.02
RWL02	0.27	0.56	61.52	Small	2018	160	13.52
RWL02	1.94	3.88	26	Small	2018	161	14.38
RWL02	1.65	3.31	15.32	Small	2018	161	14.73
RWL02	5.14	10.43	83.17	Small	2018	161	15.23
RWL02	2.15	5.01	46.4	Small	2018	160	15.4
RWL02	0.27	0.53	20.58	Small	2018	160	16.93
RWL02	2.15	4.41	57.28	Small	2018	160	17.62
RWL03	0.21	0.33	20.03	Small	2018	166	3.35
RWL03	2.82	5.68	70.98	Small	2018	168	3.7
RWL03	1.62	3.25	30	Small	2018	169	4.03
RWL03	2.11	4.26	40	Small	2018	165	4.05
RWL03	0.2	0.04	20	Small	2018	166	4.7
RWL03	1.85	3.76	40	Small	2018	168	5.22
RWL03	1.88	6.42	90.98	Small	2018	167	5.88
RWL03	1.75	5.77	51.67	Small	2018	166	6.05
RWL03	2.17	4.52	40	Small	2018	169	6.07
RWL03	1.03	2.09	40.78	Small	2018	168	6.23
RWL03	0.21	0.42	30.65	Small	2018	165	7.15
RWL03	1.31	3.79	30.15	Small	2018	168	7.6
RWL03	0.69	1.3	35.47	Small	2018	166	8.27
RWL03	2.97	7.59	50.5	Small	2018	165	8.83
RWL03	1.1	2.5	35.18	Small	2018	167	9.28
RWL03	10.01	20.28	70.48	Small	2018	166	10.28
RWL03	2.02	4.06	41.1	Small	2018	165	10.37
RWL03	0.22	0.29	25.53	Small	2018	165	12.07
RWL03	0.69	1.49	24.45	Small	2018	165	12.4
RWL03	2.69	5.59	45.62	Small	2018	166	12.65
RWL03	0.2	0.41	25.23	Small	2018	165	13.42
RWL03	0.2	0.36	30	Small	2018	168	13.87
RWL03	0.21	0.31	31	Small	2018	165	14.08
RWL03	6.43	14.33	80	Small	2018	168	14.55
RWL03	6.34	13.67	65.58	Small	2018	165	15.65
RWL03	3.38	6.8	40.28	Small	2018	166	15.85
RWL03	3.85	7.89	45.75	Small	2018	167	16.42
RWL03	1.92	4.55	51	Small	2018	168	16.9
RWL03	3.22	7.04	71.3	Small	2018	166	17.38
RWL03	0.2	0.56	15.27	Small	2018	165	17.5
RWL03	0.41	0.83	27.23	Small	2018	165	18.17
RWL03	2.16	4.93	55.27	Small	2018	167	18.43
RWL03	3.35	7.38	50	Small	2018	168	18.43
RWL03	1.62	3.56	30.68	Small	2018	166	18.73
RWL06	1.4	2.84	31.1	Small	2018	157	4.93
RWL06	1.91	4.76	46.88	Small	2018	156	5.67
RWL06	3.43	6.91	31.23	Small	2018	156	8.92
RWL06	0.25	0.5	15.43	Small	2018	156	13.38
RWL06	2.77	5.55	20.38	Small	2018	156	13.88
RWL06	3.73	7.79	30.85	Small	2018	156	15.08
RWL06	2.61	5.37	41.8	Small	2018	156	16.43
RWL06	3.62	7.28	30.83	Small	2018	156	18.5
GIZ02	7.95	17.1	40.15	Large	2019	146	10.3
GIZ02	8.1	16.2	55.58	Large	2019	147	11.33
GIZ02	8.38	20.8	89.2	Large	2019	146	12.7
GIZ02	8.49	18.56	69.53	Large	2019	146	15.95
GIZ02	8.12	17.75	72.25	Large	2019	146	18.05
GIZ04	8.01	23.34	103.9	Large	2019	149	2.48
GIZ04	0.71	1.67	24.72	Large	2019	149	5.37
GIZ04	6.59	13.18	58.62	Large	2019	150	6.5
GIZ04	1.22	3.39	20.32	Large	2019	149	8.07
GIZ04	1.13	2.35	44.93	Large	2019	149	9.25
GIZ05	1.51	4.41	30.53	Large	2019	149	4.17
GIZ05	7.12	29.58	116	Large	2019	149	7.55
GIZ05	1.77	8.31	50	Large	2019	149	11.08
GIZ05	2.92	6.23	23.52	Large	2019	149	12.22
GIZ05	2.41	5.33	29.22	Large	2019	149	14.82
GIZ05	1.55	4.05	29	Large	2019	149	17.17
GIZ05	9.6	32.33	71.1	Large	2019	149	17.75
GIZ01A	0.47	1.14	25.37	Small	2019	168	2.83
GIZ01A	0.72	1.61	26.3	Small	2019	169	2.85
GIZ01A	1.05	2.66	16	Small	2019	169	5.37
GIZ01A	2.44	6.47	35.2	Small	2019	169	6.1
GIZ01A	1.73	10.25	101	Small	2019	169	6.85
GIZ01A	2.94	7.57	40.63	Small	2019	168	8.05
GIZ01A	0.85	2.04	20	Small	2019	169	8.53
GIZ01A	1.74	7.55	60.45	Small	2019	168	9.3
GIZ01A	1.29	2.79	19.37	Small	2019	167	11.8
GIZ01A	1.36	8.93	86.32	Small	2019	168	11.98
GIZ01A	1.17	2.48	18.87	Small	2019	167	13.42
GIZ01A	0.56	1.33	25.08	Small	2019	167	17.05
GIZ01A	0.62	1.27	20.22	Small	2019	168	19.3
GIZ01B	2.75	8.64	54.5	Small	2019	161	2.52
GIZ01B	1.89	7.3	78.55	Small	2019	160	2.77
GIZ01B	2.94	7.76	80.03	Small	2019	161	3.43
GIZ01B	0.44	2.18	41.8	Small	2019	160	5.15
GIZ01B	2	6.23	70.48	Small	2019	160	5.98
GIZ01B	3.54	9.8	117.1	Small	2019	161	6.22
GIZ01B	0.49	1.42	50.83	Small	2019	160	7.33
GIZ01B	1.14	2.83	38.63	Small	2019	161	9.07
GIZ01B	0.32	0.65	15.17	Small	2019	160	9.75
GIZ01B	1.16	2.33	46.38	Small	2019	161	11.3
GIZ01B	0.33	0.57	20.48	Small	2019	160	11.42
GIZ01B	1.87	4.2	36.57	Small	2019	160	12.93
GIZ01B	1.6	3.56	33.43	Small	2019	160	13.52
GIZ01B	1.13	3.22	50.57	Small	2019	160	14.08
GIZ01B	0.55	1.1	27.95	Small	2019	161	14.37
GIZ01B	0.61	1.22	35.9	Small	2019	161	15.42
GIZ01B	2.8	6.55	45.32	Small	2019	160	15.78
GIZ01B	1.84	5.8	60	Small	2019	160	17.47
GIZ01B	0.33	0.77	35	Small	2019	160	18.47
GIZ01B	0.33	0.89	30	Small	2019	160	19.13
GIZ01B	1.94	4.53	26	Small	2019	160	19.63
GIZ01c	0.5	1.1	22.05	Small	2019	183	2.52
GIZ01c	0.4	0.87	95.42	Small	2019	184	2.62
GIZ01c	0.62	1.28	37.78	Small	2019	183	2.85
GIZ01c	0.48	0.95	22.68	Small	2019	183	3.92
GIZ01c	0.68	1.36	22.85	Small	2019	183	4.77
GIZ01c	1.53	3.06	33.05	Small	2019	183	5.95
GIZ01c	3.36	7.16	32.98	Small	2019	183	9.93
GIZ01c	0.89	1.78	17.3	Small	2019	184	12.75
GIZ01c	0.48	0.97	21.2	Small	2019	183	16.55
GIZ03	0.61	1.24	20.47	Small	2019	147	3.73
GIZ03	0.65	1.3	16.65	Small	2019	148	3.78
GIZ03	1.29	3.22	20.98	Small	2019	147	4.7
GIZ03	8.7	21.43	98.18	Small	2019	147	6.55
GIZ03	1.19	4.01	31.35	Small	2019	146	11.73
GIZ03	1.02	3.53	30.13	Small	2019	146	12.8
GIZ03	0.87	1.73	52.32	Small	2019	147	13.7
GIZ03	0.78	2.55	32.8	Small	2019	146	13.88
GIZ03	0.99	3	34.52	Small	2019	146	17.75
GIZ03	0.47	1.09	25.17	Small	2019	146	18.88
GIZ06	3.91	8.28	38.67	Small	2019	151	2.03
GIZ06	3.45	6.85	30.58	Small	2019	151	4.17
GIZ06	2.81	6.05	39.18	Small	2019	151	5.5
GIZ06	3.31	7.55	39.7	Small	2019	151	7.55
GIZ06	0.34	0.68	40.25	Small	2019	152	9.65
GIZ06	0.36	1.12	35	Small	2019	151	13.97
GIZ06	0.3	0.63	20.17	Small	2019	151	15.3
GIZ07	2.65	5.46	47	Small	2019	155	2.12
GIZ07	2.65	5.46	47	Small	2019	155	2.12
GIZ07	2.9	6.2	35	Small	2019	156	2.25
GIZ07	2.9	6.2	35	Small	2019	156	2.25
GIZ07	1.84	5.06	35	Small	2019	155	4.18
GIZ07	1.84	5.06	35	Small	2019	155	4.18
GIZ07	2.81	8.27	97	Small	2019	155	5.72
GIZ07	2.81	8.27	97	Small	2019	155	5.72
GIZ07	1.56	3.21	16	Small	2019	156	7.3
GIZ07	1.56	3.21	16	Small	2019	156	7.3
GIZ07	2.18	6.69	45.82	Small	2019	155	8.27
GIZ07	2.18	6.69	45.82	Small	2019	155	8.27
GIZ07	2.38	6.29	45.32	Small	2019	155	9.77
GIZ07	2.38	6.29	45.32	Small	2019	155	9.77
GIZ07	3.6	9.73	71	Small	2019	155	10.97
GIZ07	3.6	9.73	71	Small	2019	155	10.97
GIZ07	3.21	8.93	51	Small	2019	156	12.47
GIZ07	0.21	0.34	21	Small	2019	156	13.57
GIZ07	1.67	3.31	16	Small	2019	155	13.83
GIZ07	1.67	3.31	16	Small	2019	155	13.83
GIZ07	2.13	4.39	25	Small	2019	156	14.42
GIZ07	2.9	6.23	36	Small	2019	156	15.77
GIZ07	0.41	1.35	20	Small	2019	156	16.62
GIZ07	2.8	6.79	51	Small	2019	156	17.13
GIZ07	2.49	5.23	35	Small	2019	155	17.3
GIZ07	2.49	5.23	35	Small	2019	155	17.3

## Sheet: communal defence initiation
No. communal flight initiations	Colony size	Year	Date (day of year)	Hour
2	Large	2018	176	12
1	Large	2018	176	13
2	Large	2018	176	14
2	Large	2018	176	15
5	Large	2018	176	16
3	Large	2018	176	17
12	Large	2018	176	18
7	Large	2018	176	19
15	Large	2018	176	20
12	Large	2018	176	21
4	Large	2018	177	3
2	Large	2018	177	4
6	Large	2018	177	5
1	Large	2018	177	6
1	Large	2018	177	7
6	Large	2018	177	8
5	Large	2018	177	9
9	Large	2018	177	10
6	Large	2018	177	11
2	Large	2018	177	12
6	Large	2018	177	13
4	Large	2018	177	14
3	Large	2018	177	15
1	Large	2018	177	16
3	Large	2018	177	17
0	Large	2018	177	18
2	Large	2018	177	19
4	Large	2018	177	20
5	Large	2018	177	21
2	Large	2018	178	3
3	Large	2018	178	4
8	Large	2018	178	5
1	Large	2018	178	6
3	Large	2018	178	7
1	Large	2018	178	8
0	Large	2018	178	9
4	Large	2018	178	10
3	Large	2018	178	11
0	Large	2018	178	12
2	Large	2018	178	13
2	Large	2018	178	14
2	Large	2018	178	15
0	Large	2018	178	16
3	Large	2018	178	17
3	Large	2018	178	18
9	Large	2018	178	19
20	Large	2018	178	20
23	Large	2018	178	21
4	Large	2018	179	3
15	Large	2018	179	4
2	Large	2018	179	5
0	Large	2018	179	6
3	Large	2018	179	7
2	Large	2018	179	8
3	Large	2018	179	9
8	Large	2018	179	12
5	Large	2018	179	13
5	Large	2018	179	14
4	Large	2018	179	15
8	Large	2018	179	16
1	Large	2018	179	17
4	Large	2018	179	18
4	Large	2018	179	19
3	Large	2018	179	20
9	Large	2018	179	21
4	Large	2018	180	3
4	Large	2018	180	4
4	Large	2018	180	5
0	Large	2018	180	6
0	Large	2018	180	7
2	Large	2018	180	8
1	Large	2018	180	9
1	Large	2018	180	10
0	Large	2018	180	11
2	Large	2018	180	12
4	Large	2018	180	13
1	Large	2018	180	14
2	Large	2018	180	15
3	Large	2018	180	16
1	Large	2018	180	17
6	Large	2018	180	18
4	Large	2018	180	19
12	Large	2018	180	20
17	Large	2018	180	21
3	Large	2018	181	4
10	Large	2018	181	5
1	Large	2018	181	6
2	Large	2018	181	7
0	Large	2018	181	8
1	Large	2018	181	9
1	Large	2018	181	10
1	Large	2018	181	11
2	Large	2018	181	12
2	Large	2018	181	13
0	Large	2018	181	14
2	Large	2018	181	15
3	Large	2018	181	16
3	Large	2018	181	17
2	Large	2018	181	18
2	Large	2018	181	19
3	Large	2018	181	20
7	Large	2018	181	21
5	Large	2018	182	3
2	Large	2018	182	4
2	Large	2018	182	5
7	Large	2018	182	6
8	Large	2018	182	7
4	Large	2018	182	8
3	Large	2018	182	9
2	Large	2018	182	10
1	Large	2018	182	11
1	Large	2018	182	12
3	Large	2018	182	13
4	Large	2018	182	14
1	Large	2018	182	15
2	Large	2018	182	16
6	Small	2018	164	12
3	Small	2018	164	13
3	Small	2018	164	14
1	Small	2018	164	15
6	Small	2018	164	16
2	Small	2018	164	17
2	Small	2018	164	18
2	Small	2018	164	19
3	Small	2018	164	20
3	Small	2018	164	21
1	Small	2018	165	3
1	Small	2018	165	4
0	Small	2018	165	5
0	Small	2018	165	6
0	Small	2018	165	7
1	Small	2018	165	8
1	Small	2018	165	9
3	Small	2018	165	10
2	Small	2018	165	11
1	Small	2018	165	12
2	Small	2018	165	13
1	Small	2018	165	14
1	Small	2018	165	15
0	Small	2018	165	16
2	Small	2018	165	17
1	Small	2018	165	18
2	Small	2018	165	19
2	Small	2018	165	20
2	Small	2018	165	21
2	Small	2018	166	3
0	Small	2018	166	4
0	Small	2018	166	5
1	Small	2018	166	6
0	Small	2018	166	7
1	Small	2018	166	8
2	Small	2018	166	9
1	Small	2018	166	10
4	Small	2018	166	11
0	Small	2018	166	12
0	Small	2018	166	13
0	Small	2018	166	14
1	Small	2018	166	15
2	Small	2018	166	16
3	Small	2018	166	17
2	Small	2018	166	18
4	Small	2018	166	19
1	Small	2018	166	20
3	Small	2018	166	21
0	Small	2018	167	3
0	Small	2018	167	4
1	Small	2018	167	5
1	Small	2018	167	6
1	Small	2018	167	7
0	Small	2018	167	8
0	Small	2018	167	9
5	Small	2018	167	12
7	Small	2018	167	13
5	Small	2018	167	14
2	Small	2018	167	15
2	Small	2018	167	16
4	Small	2018	167	17
3	Small	2018	167	18
0	Small	2018	167	19
0	Small	2018	167	20
2	Small	2018	167	21
0	Small	2018	168	3
0	Small	2018	168	4
0	Small	2018	168	5
1	Small	2018	168	6
0	Small	2018	168	7
2	Small	2018	168	8
2	Small	2018	168	9
1	Small	2018	168	10
0	Small	2018	168	11
1	Small	2018	168	12
0	Small	2018	168	13
1	Small	2018	168	14
2	Small	2018	168	15
1	Small	2018	168	16
0	Small	2018	168	17
1	Small	2018	168	18
0	Small	2018	168	19
4	Small	2018	168	20
0	Small	2018	168	21
0	Small	2018	169	3
0	Small	2018	169	4
0	Small	2018	169	5
1	Small	2018	169	6
0	Small	2018	169	7
1	Small	2018	169	8
2	Small	2018	169	9
0	Large	2019	144	8
1	Large	2019	144	9
2	Large	2019	144	10
0	Large	2019	144	11
0	Large	2019	144	12
0	Large	2019	144	13
1	Large	2019	144	14
1	Large	2019	144	15
0	Large	2019	144	16
0	Large	2019	144	17
0	Large	2019	144	18
1	Large	2019	144	19
3	Large	2019	144	20
2	Large	2019	144	21
0	Large	2019	126	5
3	Large	2019	126	6
1	Large	2019	126	7
0	Large	2019	126	8
0	Large	2019	126	9
0	Large	2019	126	10
1	Large	2019	126	11
0	Large	2019	126	12
2	Large	2019	126	13
1	Large	2019	126	14
0	Large	2019	126	15
1	Large	2019	127	13
1	Large	2019	127	14
0	Large	2019	127	15
1	Large	2019	127	16
0	Large	2019	127	17
3	Large	2019	132	5
1	Large	2019	132	6
1	Large	2019	132	7
1	Large	2019	132	8
1	Large	2019	132	9
1	Large	2019	132	10
0	Large	2019	132	11
1	Large	2019	132	12
0	Large	2019	132	13
0	Large	2019	132	14
1	Large	2019	132	15
1	Small	2019	144	8
0	Small	2019	144	9
1	Small	2019	144	10
0	Small	2019	144	11
0	Small	2019	144	12
0	Small	2019	144	13
1	Small	2019	144	14
1	Small	2019	144	15
0	Small	2019	144	16
0	Small	2019	144	17
1	Small	2019	144	18
1	Small	2019	144	19
2	Small	2019	144	20
1	Small	2019	144	21
0	Small	2019	126	5
0	Small	2019	126	6
1	Small	2019	126	7
2	Small	2019	126	8
2	Small	2019	126	9
3	Small	2019	126	10
2	Small	2019	126	11
0	Small	2019	126	12
0	Small	2019	126	13
0	Small	2019	126	14
0	Small	2019	126	15
0	Small	2019	127	13
0	Small	2019	127	14
0	Small	2019	127	15
0	Small	2019	127	16
2	Small	2019	127	17
1	Small	2019	132	5
1	Small	2019	132	6
0	Small	2019	132	7
1	Small	2019	132	8
1	Small	2019	132	9
1	Small	2019	132	10
0	Small	2019	132	11
1	Small	2019	132	12
0	Small	2019	132	13
1	Small	2019	132	14
1	Small	2019	132	15

## Sheet: indiv. defence and aggression
Nest ID	No. individual flight initiations	No. intra-specific aggressions	Breeding stage	Colony size	Nest location	Date (day of year)	Hour
L1	2	0	Chicks	Large	Edge	176	13.5
L1	3	1	Chicks	Large	Edge	176	16.5
L1	1	0	Chicks	Large	Edge	176	19.5
L1	0	1	Chicks	Large	Edge	176	21.5
L1	3	0	Chicks	Large	Edge	177	5.5
L1	1	1	Chicks	Large	Edge	177	8.5
L1	3	2	Chicks	Large	Edge	177	10.5
L1	3	10	Chicks	Large	Edge	177	12.5
L1	2	3	Chicks	Large	Edge	177	17.5
L1	3	0	Chicks	Large	Edge	178	3.5
L1	3	2	Chicks	Large	Edge	178	5.5
L1	1	4	Chicks	Large	Edge	178	7.5
L1	2	0	Chicks	Large	Edge	178	10.5
L1	2	0	Chicks	Large	Edge	178	12.5
L1	1	4	Chicks	Large	Edge	178	15.5
L1	2	0	Chicks	Large	Edge	178	19.5
L1	0	0	Chicks	Large	Edge	178	21.5
L1	2	0	Chicks	Large	Edge	179	5.5
L1	0	0	Chicks	Large	Edge	179	12.5
L1	0	1	Chicks	Large	Edge	179	15.5
L1	3	1	Chicks	Large	Edge	179	17.5
L1	3	1	Chicks	Large	Edge	180	3.5
L1	4	0	Chicks	Large	Edge	180	6.5
L1	3	0	Chicks	Large	Edge	180	8.5
L1	5	3	Chicks	Large	Edge	180	11.5
L1	1	0	Chicks	Large	Edge	180	14.5
L1	10	2	Chicks	Large	Edge	180	18.5
L1	2	1	Chicks	Large	Edge	180	20.5
L1	4	1	Chicks	Large	Edge	181	4.5
L1	1	0	Chicks	Large	Edge	181	7.5
L1	4	7	Chicks	Large	Edge	181	10.5
L1	3	4	Chicks	Large	Edge	181	14.5
L1	1	4	Chicks	Large	Edge	181	18.5
L1	2	1	Chicks	Large	Edge	181	20.5
L1	1	1	Chicks	Large	Edge	182	3.5
L1	3	5	Chicks	Large	Edge	182	7.5
L1	4	1	Chicks	Large	Edge	182	10.5
L1	1	2	Chicks	Large	Edge	182	11.5
L1	0	1	Chicks	Large	Edge	182	15.5
L2	1	0	Eggs	Large	Edge	176	12.5
L2	3	0	Eggs	Large	Edge	176	18.5
L2	0	0	Eggs	Large	Edge	176	20.5
L2	0	0	Eggs	Large	Edge	177	3.5
L2	3	0	Eggs	Large	Edge	177	5.5
L2	0	0	Eggs	Large	Edge	177	11.5
L2	1	0	Eggs	Large	Edge	177	14.5
L2	2	0	Eggs	Large	Edge	177	16.5
L2	0	0	Eggs	Large	Edge	177	21.5
L2	1	0	Eggs	Large	Edge	178	4.5
L2	2	1	Eggs	Large	Edge	178	7.5
L2	2	0	Eggs	Large	Edge	178	9.5
L2	1	0	Eggs	Large	Edge	178	13.5
L2	0	1	Eggs	Large	Edge	178	15.5
L2	0	1	Eggs	Large	Edge	178	19.5
L2	1	0	Eggs	Large	Edge	179	3.5
L2	1	0	Eggs	Large	Edge	179	6.5
L2	0	0	Eggs	Large	Edge	179	9.5
L2	1	0	Eggs	Large	Edge	179	13.5
L2	0	0	Eggs	Large	Edge	179	16.5
L2	1	0	Eggs	Large	Edge	179	19.5
L2	0	2	Eggs	Large	Edge	179	21.5
L2	1	0	Eggs	Large	Edge	180	5.5
L2	2	1	Eggs	Large	Edge	180	10.5
L2	1	0	Eggs	Large	Edge	180	11.5
L2	0	1	Eggs	Large	Edge	180	16.5
L2	0	1	Eggs	Large	Edge	180	19.5
L2	0	0	Eggs	Large	Edge	180	21.5
L2	1	0	Eggs	Large	Edge	181	5.5
L2	3	1	Eggs	Large	Edge	181	7.5
L2	1	1	Eggs	Large	Edge	181	12.5
L2	1	0	Eggs	Large	Edge	181	14.5
L2	2	0	Eggs	Large	Edge	181	16.5
L2	0	0	Eggs	Large	Edge	181	21.5
L2	0	0	Eggs	Large	Edge	182	3.5
L2	1	0	Eggs	Large	Edge	182	8.5
L2	1	0	Eggs	Large	Edge	182	11.5
L2	1	1	Eggs	Large	Edge	182	14.5
L3	2	0	Eggs	Large	Centre	176	12.5
L3	4	0	Eggs	Large	Centre	176	16.5
L3	0	0	Eggs	Large	Centre	176	18.5
L3	0	0	Eggs	Large	Centre	177	3.5
L3	1	0	Eggs	Large	Centre	177	5.5
L3	1	0	Eggs	Large	Centre	177	7.5
L3	1	0	Eggs	Large	Centre	177	11.5
L3	2	3	Eggs	Large	Centre	177	16.5
L3	1	3	Eggs	Large	Centre	177	19.5
L3	0	3	Eggs	Large	Centre	177	21.5
L3	2	2	Eggs	Large	Centre	178	7.5
L3	4	3	Eggs	Large	Centre	178	9.5
L3	1	4	Eggs	Large	Centre	178	13.5
L3	0	0	Eggs	Large	Centre	178	14.5
L3	2	0	Eggs	Large	Centre	178	17.5
L3	1	0	Eggs	Large	Centre	179	3.5
L3	4	1	Eggs	Large	Centre	179	6.5
L3	1	1	Eggs	Large	Centre	179	7.5
L3	0	1	Eggs	Large	Centre	179	13.5
L3	1	0	Eggs	Large	Centre	179	16.5
L3	1	0	Eggs	Large	Centre	179	19.5
L3	2	2	Eggs	Large	Centre	180	3.5
L3	3	0	Eggs	Large	Centre	180	6.5
L3	2	1	Eggs	Large	Centre	180	10.5
L3	1	2	Eggs	Large	Centre	180	11.5
L3	1	1	Eggs	Large	Centre	180	13.5
L3	1	0	Eggs	Large	Centre	180	16.5
L3	0	4	Eggs	Large	Centre	180	21.5
L3	3	1	Eggs	Large	Centre	181	7.5
L3	4	0	Eggs	Large	Centre	181	8.5
L3	1	0	Eggs	Large	Centre	181	12.5
L3	1	0	Eggs	Large	Centre	181	16.5
L3	1	0	Eggs	Large	Centre	181	18.5
L3	1	3	Eggs	Large	Centre	181	21.5
L3	2	0	Eggs	Large	Centre	182	3.5
L3	1	0	Eggs	Large	Centre	182	6.5
L3	3	0	Eggs	Large	Centre	182	8.5
L3	1	0	Eggs	Large	Centre	182	13.5
L3	0	0	Eggs	Large	Centre	182	14.5
L4	1	0	Eggs	Large	Centre	176	12.5
L4	0	0	Eggs	Large	Centre	176	18.5
L4	0	0	Eggs	Large	Centre	176	20.5
L4	1	0	Eggs	Large	Centre	177	3.5
L4	0	1	Eggs	Large	Centre	177	7.5
L4	0	1	Eggs	Large	Centre	177	11.5
L4	0	0	Eggs	Large	Centre	177	14.5
L4	1	0	Eggs	Large	Centre	177	16.5
L4	0	0	Eggs	Large	Centre	177	21.5
L4	1	0	Eggs	Large	Centre	178	4.5
L4	1	1	Eggs	Large	Centre	178	9.5
L4	1	1	Eggs	Large	Centre	178	13.5
L4	0	0	Eggs	Large	Centre	178	15.5
L4	1	0	Eggs	Large	Centre	178	17.5
L4	0	0	Eggs	Large	Centre	178	19.5
L4	0	0	Eggs	Large	Centre	179	3.5
L4	1	0	Eggs	Large	Centre	179	6.5
L4	0	0	Eggs	Large	Centre	179	9.5
L4	0	0	Eggs	Large	Centre	179	13.5
L4	0	0	Eggs	Large	Centre	179	16.5
L4	0	0	Eggs	Large	Centre	179	21.5
L4	1	0	Eggs	Large	Centre	180	3.5
L4	3	1	Eggs	Large	Centre	180	5.5
L4	1	0	Eggs	Large	Centre	180	10.5
L4	0	0	Eggs	Large	Centre	180	13.5
L4	3	0	Eggs	Large	Centre	180	16.5
L4	0	0	Eggs	Large	Centre	180	19.5
L4	0	0	Eggs	Large	Centre	180	21.5
L4	0	0	Eggs	Large	Centre	181	5.5
L4	1	1	Eggs	Large	Centre	181	8.5
L4	0	0	Eggs	Large	Centre	181	12.5
L4	1	0	Eggs	Large	Centre	181	14.5
L4	0	0	Eggs	Large	Centre	181	18.5
L4	0	0	Eggs	Large	Centre	181	21.5
L4	0	0	Eggs	Large	Centre	182	6.5
L4	1	1	Eggs	Large	Centre	182	8.5
L4	1	0	Eggs	Large	Centre	182	11.5
L4	1	0	Eggs	Large	Centre	182	14.5
L5	1	1	Eggs	Large	Centre	176	14.5
L5	1	0	Eggs	Large	Centre	176	16.5
L5	2	0	Eggs	Large	Centre	176	17.5
L5	0	0	Eggs	Large	Centre	176	20.5
L5	0	0	Eggs	Large	Centre	177	7.5
L5	0	0	Eggs	Large	Centre	177	10.5
L5	1	0	Eggs	Large	Centre	177	13.5
L5	1	0	Eggs	Large	Centre	177	14.5
L5	0	0	Eggs	Large	Centre	177	18.5
L5	1	0	Eggs	Large	Centre	177	19.5
L5	1	0	Eggs	Large	Centre	178	4.5
L5	0	0	Eggs	Large	Centre	178	6.5
L5	2	0	Eggs	Large	Centre	178	10.5
L5	0	0	Eggs	Large	Centre	178	14.5
L5	0	0	Eggs	Large	Centre	178	17.5
L5	1	1	Eggs	Large	Centre	178	20.5
L5	1	0	Eggs	Large	Centre	179	4.5
L5	0	0	Eggs	Large	Centre	179	7.5
L5	0	0	Eggs	Large	Centre	179	9.5
L5	0	0	Eggs	Large	Centre	179	17.5
L5	0	0	Eggs	Large	Centre	179	19.5
L5	0	0	Eggs	Large	Centre	179	21.5
L5	3	0	Eggs	Large	Centre	180	5.5
L5	0	0	Eggs	Large	Centre	180	8.5
L5	1	1	Eggs	Large	Centre	180	13.5
L5	0	0	Eggs	Large	Centre	180	15.5
L5	0	1	Eggs	Large	Centre	180	18.5
L5	0	0	Eggs	Large	Centre	180	19.5
L5	2	0	Eggs	Large	Centre	181	4.5
L5	1	0	Eggs	Large	Centre	181	5.5
L5	1	0	Eggs	Large	Centre	181	8.5
L5	0	0	Eggs	Large	Centre	181	13.5
L5	1	0	Eggs	Large	Centre	181	16.5
L5	0	0	Eggs	Large	Centre	181	20.5
L5	2	0	Eggs	Large	Centre	182	4.5
L5	0	0	Eggs	Large	Centre	182	6.5
L5	1	0	Eggs	Large	Centre	182	10.5
L5	0	0	Eggs	Large	Centre	182	13.5
L6	1	1	Eggs	Large	Edge	176	13.5
L6	1	0	Eggs	Large	Edge	176	15.5
L6	0	0	Eggs	Large	Edge	176	21.5
L6	1	0	Eggs	Large	Edge	177	4.5
L6	2	2	Eggs	Large	Edge	177	8.5
L6	1	3	Eggs	Large	Edge	177	9.5
L6	0	0	Eggs	Large	Edge	177	12.5
L6	2	3	Eggs	Large	Edge	177	15.5
L6	1	0	Eggs	Large	Edge	177	17.5
L6	1	0	Eggs	Large	Edge	177	20.5
L6	0	1	Eggs	Large	Edge	178	5.5
L6	2	3	Eggs	Large	Edge	178	8.5
L6	2	0	Eggs	Large	Edge	178	12.5
L6	0	0	Eggs	Large	Edge	178	16.5
L6	1	0	Eggs	Large	Edge	178	18.5
L6	0	1	Eggs	Large	Edge	178	21.5
L6	2	2	Eggs	Large	Edge	179	5.5
L6	1	2	Eggs	Large	Edge	179	8.5
L6	1	0	Eggs	Large	Edge	179	14.5
L6	1	3	Eggs	Large	Edge	179	15.5
L6	1	1	Eggs	Large	Edge	179	18.5
L6	0	2	Eggs	Large	Edge	179	20.5
L6	1	3	Eggs	Large	Edge	180	4.5
L6	0	3	Eggs	Large	Edge	180	7.5
L6	3	0	Eggs	Large	Edge	180	9.5
L6	2	0	Eggs	Large	Edge	180	14.5
L6	2	2	Eggs	Large	Edge	180	17.5
L6	5	3	Eggs	Large	Edge	180	20.5
L6	0	7	Eggs	Large	Edge	181	3.5
L6	1	5	Eggs	Large	Edge	181	6.5
L6	2	1	Eggs	Large	Edge	181	10.5
L6	1	4	Eggs	Large	Edge	181	11.5
L6	1	1	Eggs	Large	Edge	181	15.5
L6	2	1	Eggs	Large	Edge	181	17.5
L6	1	4	Eggs	Large	Edge	181	19.5
L6	0	3	Eggs	Large	Edge	182	5.5
L6	1	0	Eggs	Large	Edge	182	7.5
L6	1	3	Eggs	Large	Edge	182	12.5
L6	1	0	Eggs	Large	Edge	182	15.5
L7	0	0	Eggs	Large	Centre	176	13.5
L7	1	0	Eggs	Large	Centre	176	15.5
L7	1	0	Eggs	Large	Centre	176	17.5
L7	0	0	Eggs	Large	Centre	176	21.5
L7	0	0	Eggs	Large	Centre	177	4.5
L7	1	0	Eggs	Large	Centre	177	6.5
L7	0	0	Eggs	Large	Centre	177	8.5
L7	1	0	Eggs	Large	Centre	177	9.5
L7	1	0	Eggs	Large	Centre	177	13.5
L7	0	2	Eggs	Large	Centre	177	15.5
L7	0	0	Eggs	Large	Centre	177	17.5
L7	0	0	Eggs	Large	Centre	177	20.5
L7	1	0	Eggs	Large	Centre	178	3.5
L7	2	0	Eggs	Large	Centre	178	5.5
L7	3	2	Eggs	Large	Centre	178	8.5
L7	0	0	Eggs	Large	Centre	178	11.5
L7	1	2	Eggs	Large	Centre	178	12.5
L7	0	1	Eggs	Large	Centre	178	18.5
L7	0	0	Eggs	Large	Centre	178	21.5
L7	0	1	Eggs	Large	Centre	179	5.5
L7	0	0	Eggs	Large	Centre	179	8.5
L7	0	0	Eggs	Large	Centre	179	18.5
L7	2	0	Eggs	Large	Centre	180	4.5
L7	0	0	Eggs	Large	Centre	180	7.5
L7	1	0	Eggs	Large	Centre	180	8.5
L7	1	0	Eggs	Large	Centre	180	12.5
L7	1	0	Eggs	Large	Centre	180	14.5
L7	2	1	Eggs	Large	Centre	180	17.5
L7	0	0	Eggs	Large	Centre	180	20.5
L7	0	0	Eggs	Large	Centre	181	4.5
L7	0	0	Eggs	Large	Centre	181	9.5
L7	1	0	Eggs	Large	Centre	181	10.5
L7	1	0	Eggs	Large	Centre	181	13.5
L7	1	0	Eggs	Large	Centre	181	15.5
L7	1	0	Eggs	Large	Centre	181	19.5
L7	1	0	Eggs	Large	Centre	182	5.5
L7	1	0	Eggs	Large	Centre	182	7.5
L7	0	0	Eggs	Large	Centre	182	9.5
L7	0	0	Eggs	Large	Centre	182	12.5
L8	2	0	Eggs	Large	Centre	176	14.5
L8	0	0	Eggs	Large	Centre	176	15.5
L8	2	0	Eggs	Large	Centre	176	19.5
L8	1	0	Eggs	Large	Centre	177	4.5
L8	0	0	Eggs	Large	Centre	177	6.5
L8	2	0	Eggs	Large	Centre	177	9.5
L8	2	1	Eggs	Large	Centre	177	12.5
L8	3	0	Eggs	Large	Centre	177	18.5
L8	0	1	Eggs	Large	Centre	177	20.5
L8	1	0	Eggs	Large	Centre	178	3.5
L8	0	2	Eggs	Large	Centre	178	6.5
L8	2	0	Eggs	Large	Centre	178	8.5
L8	0	0	Eggs	Large	Centre	178	11.5
L8	0	0	Eggs	Large	Centre	178	16.5
L8	0	0	Eggs	Large	Centre	178	18.5
L8	0	0	Eggs	Large	Centre	178	20.5
L8	0	1	Eggs	Large	Centre	179	4.5
L8	2	1	Eggs	Large	Centre	179	8.5
L8	2	1	Chicks	Large	Centre	179	12.5
L8	5	0	Chicks	Large	Centre	179	14.5
L8	6	2	Chicks	Large	Centre	179	15.5
L8	0	0	Chicks	Large	Centre	179	18.5
L8	0	0	Chicks	Large	Centre	179	20.5
L8	1	5	Chicks	Large	Centre	180	7.5
L8	6	0	Chicks	Large	Centre	180	9.5
L8	1	0	Chicks	Large	Centre	180	12.5
L8	3	0	Chicks	Large	Centre	180	15.5
L8	3	0	Chicks	Large	Centre	180	17.5
L8	3	0	Chicks	Large	Centre	181	3.5
L8	1	0	Chicks	Large	Centre	181	6.5
L8	1	0	Chicks	Large	Centre	181	9.5
L8	5	1	Chicks	Large	Centre	181	11.5
L8	12	0	Chicks	Large	Centre	181	13.5
L8	1	1	Chicks	Large	Centre	181	17.5
L8	0	1	Chicks	Large	Centre	181	19.5
L8	4	1	Chicks	Large	Centre	182	4.5
L8	12	1	Chicks	Large	Centre	182	5.5
L8	4	0	Chicks	Large	Centre	182	9.5
L8	5	1	Chicks	Large	Centre	182	12.5
L8	11	1	Chicks	Large	Centre	182	15.5
L9	0	0	Eggs	Large	Centre	176	14.5
L9	0	0	Eggs	Large	Centre	176	17.5
L9	0	0	Eggs	Large	Centre	176	19.5
L9	0	0	Eggs	Large	Centre	177	6.5
L9	0	0	Eggs	Large	Centre	177	10.5
L9	0	0	Eggs	Large	Centre	177	13.5
L9	0	0	Eggs	Large	Centre	177	15.5
L9	0	0	Eggs	Large	Centre	177	18.5
L9	0	0	Eggs	Large	Centre	177	19.5
L9	0	2	Eggs	Large	Centre	178	6.5
L9	0	0	Eggs	Large	Centre	178	10.5
L9	1	0	Eggs	Large	Centre	178	11.5
L9	0	0	Eggs	Large	Centre	178	14.5
L9	0	1	Eggs	Large	Centre	178	16.5
L9	0	0	Eggs	Large	Centre	178	20.5
L9	2	0	Eggs	Large	Centre	179	4.5
L9	0	1	Eggs	Large	Centre	179	7.5
L9	0	0	Eggs	Large	Centre	179	12.5
L9	0	0	Eggs	Large	Centre	179	14.5
L9	1	1	Eggs	Large	Centre	179	17.5
L9	0	0	Eggs	Large	Centre	179	20.5
L9	1	1	Eggs	Large	Centre	180	4.5
L9	0	1	Eggs	Large	Centre	180	6.5
L9	0	0	Eggs	Large	Centre	180	9.5
L9	0	0	Eggs	Large	Centre	180	12.5
L9	0	0	Eggs	Large	Centre	180	15.5
L9	0	0	Eggs	Large	Centre	180	18.5
L9	0	0	Eggs	Large	Centre	181	3.5
L9	3	0	Eggs	Large	Centre	181	6.5
L9	0	1	Eggs	Large	Centre	181	9.5
L9	1	0	Eggs	Large	Centre	181	11.5
L9	1	0	Eggs	Large	Centre	181	15.5
L9	0	0	Eggs	Large	Centre	181	17.5
L9	1	1	Eggs	Large	Centre	181	20.5
L9	0	0	Eggs	Large	Centre	182	4.5
L9	0	0	Eggs	Large	Centre	182	9.5
L9	1	0	Eggs	Large	Centre	182	10.5
L9	1	0	Eggs	Large	Centre	182	13.5
S1	5	6	Eggs	Small	Edge	164	14.5
S1	3	5	Eggs	Small	Edge	164	18.5
S1	0	4	Eggs	Small	Edge	164	21.5
S1	6	2	Eggs	Small	Edge	165	3.5
S1	2	1	Eggs	Small	Edge	165	6.5
S1	3	2	Eggs	Small	Edge	165	11.5
S1	6	3	Eggs	Small	Edge	165	13.5
S1	10	0	Eggs	Small	Edge	165	16.5
S1	5	4	Eggs	Small	Edge	165	20.5
S1	3	1	Eggs	Small	Edge	166	3.5
S1	2	2	Eggs	Small	Edge	166	6.5
S1	5	3	Eggs	Small	Edge	166	10.5
S1	1	4	Eggs	Small	Edge	166	12.5
S1	5	2	Eggs	Small	Edge	166	15.5
S1	4	2	Eggs	Small	Edge	166	17.5
S1	5	1	Eggs	Small	Edge	166	19.5
S1	0	1	Eggs	Small	Edge	166	21.5
S1	7	1	Eggs	Small	Edge	167	4.5
S1	2	0	Eggs	Small	Edge	167	7.5
S1	3	1	Eggs	Small	Edge	167	10.5
S1	2	1	Chicks	Small	Edge	167	13.5
S1	2	2	Chicks	Small	Edge	167	16.5
S1	3	2	Chicks	Small	Edge	167	18.5
S1	2	1	Chicks	Small	Edge	167	21.5
S1	2	5	Chicks	Small	Edge	168	4.5
S1	2	0	Chicks	Small	Edge	168	5.5
S1	4	9	Chicks	Small	Edge	168	8.5
S1	4	12	Chicks	Small	Edge	168	11.5
S1	6	11	Chicks	Small	Edge	168	13.5
S1	3	4	Chicks	Small	Edge	168	15.5
S1	6	11	Chicks	Small	Edge	168	18.5
S2	2	0	Eggs	Small	Edge	164	12.5
S2	0	1	Eggs	Small	Edge	164	14.5
S2	0	0	Eggs	Small	Edge	164	18.5
S2	0	0	Eggs	Small	Edge	164	21.5
S2	1	0	Eggs	Small	Edge	165	3.5
S2	0	1	Eggs	Small	Edge	165	6.5
S2	1	1	Eggs	Small	Edge	165	11.5
S2	0	1	Eggs	Small	Edge	165	13.5
S2	0	0	Eggs	Small	Edge	165	16.5
S2	1	0	Eggs	Small	Edge	165	20.5
S2	1	0	Eggs	Small	Edge	166	3.5
S2	2	0	Eggs	Small	Edge	166	6.5
S2	1	0	Eggs	Small	Edge	166	8.5
S2	1	1	Eggs	Small	Edge	166	13.5
S2	1	0	Eggs	Small	Edge	166	15.5
S2	0	0	Eggs	Small	Edge	166	17.5
S2	1	1	Eggs	Small	Edge	166	19.5
S2	1	0	Eggs	Small	Edge	167	4.5
S2	2	0	Eggs	Small	Edge	167	5.5
S2	1	0	Eggs	Small	Edge	167	7.5
S2	2	1	Eggs	Small	Edge	167	13.5
S2	0	0	Eggs	Small	Edge	167	16.5
S2	0	0	Eggs	Small	Edge	167	18.5
S2	0	0	Eggs	Small	Edge	167	21.5
S2	3	0	Eggs	Small	Edge	168	4.5
S2	1	0	Eggs	Small	Edge	168	8.5
S2	1	0	Eggs	Small	Edge	168	9.5
S2	0	0	Eggs	Small	Edge	168	13.5
S2	0	2	Eggs	Small	Edge	168	16.5
S2	1	0	Eggs	Small	Edge	168	18.5
S2	1	0	Eggs	Small	Edge	169	4.5
S2	3	2	Eggs	Small	Edge	169	8.5
S3	0	0	Chicks	Small	Centre	164	12.5
S3	1	0	Chicks	Small	Centre	164	15.5
S3	0	0	Chicks	Small	Centre	164	20.5
S3	0	0	Chicks	Small	Centre	165	3.5
S3	0	0	Chicks	Small	Centre	165	7.5
S3	0	3	Chicks	Small	Centre	165	9.5
S3	0	0	Chicks	Small	Centre	165	12.5
S3	0	1	Chicks	Small	Centre	165	15.5
S3	0	0	Chicks	Small	Centre	165	18.5
S3	0	0	Chicks	Small	Centre	166	3.5
S3	2	1	Chicks	Small	Centre	166	4.5
S3	1	0	Chicks	Small	Centre	166	8.5
S3	2	0	Chicks	Small	Centre	166	12.5
S3	0	0	Chicks	Small	Centre	166	13.5
S3	0	0	Chicks	Small	Centre	166	16.5
S3	0	0	Chicks	Small	Centre	166	21.5
S3	1	0	Chicks	Small	Centre	167	10.5
S3	0	1	Chicks	Small	Centre	167	11.5
S3	1	0	Chicks	Small	Centre	167	14.5
S3	0	0	Chicks	Small	Centre	167	18.5
S3	2	0	Chicks	Small	Centre	167	19.5
S3	1	0	Chicks	Small	Centre	168	5.5
S3	1	0	Chicks	Small	Centre	168	9.5
S3	1	0	Chicks	Small	Centre	168	11.5
S3	0	0	Chicks	Small	Centre	168	15.5
S3	1	0	Chicks	Small	Centre	168	16.5
S3	1	0	Chicks	Small	Centre	168	19.5
S3	0	0	Chicks	Small	Centre	168	21.5
S3	1	2	Chicks	Small	Centre	169	4.5
S3	2	3	Chicks	Small	Centre	169	8.5
S4	0	1	Eggs	Small	Centre	164	12.5
S4	0	0	Eggs	Small	Centre	164	15.5
S4	1	0	Eggs	Small	Centre	164	17.5
S4	1	0	Eggs	Small	Centre	164	20.5
S4	1	0	Eggs	Small	Centre	165	7.5
S4	2	0	Eggs	Small	Centre	165	9.5
S4	2	1	Eggs	Small	Centre	165	12.5
S4	1	2	Eggs	Small	Centre	165	15.5
S4	0	1	Eggs	Small	Centre	165	18.5
S4	2	2	Eggs	Small	Centre	165	19.5
S4	7	1	Eggs	Small	Centre	166	4.5
S4	0	1	Eggs	Small	Centre	166	8.5
S4	0	1	Eggs	Small	Centre	166	10.5
S4	0	0	Eggs	Small	Centre	166	13.5
S4	0	1	Eggs	Small	Centre	166	16.5
S4	2	0	Eggs	Small	Centre	167	3.5
S4	4	0	Eggs	Small	Centre	167	5.5
S4	0	0	Eggs	Small	Centre	167	11.5
S4	2	0	Eggs	Small	Centre	167	14.5
S4	3	1	Eggs	Small	Centre	167	19.5
S4	0	4	Eggs	Small	Centre	167	21.5
S4	3	0	Eggs	Small	Centre	168	6.5
S4	0	0	Eggs	Small	Centre	168	9.5
S4	2	1	Eggs	Small	Centre	168	12.5
S4	1	1	Eggs	Small	Centre	168	16.5
S4	0	1	Eggs	Small	Centre	168	19.5
S4	0	2	Eggs	Small	Centre	168	20.5
S4	0	0	Eggs	Small	Centre	168	21.5
S4	0	1	Eggs	Small	Centre	169	4.5
S4	1	1	Eggs	Small	Centre	169	5.5
S5	0	2	Chicks	Small	Edge	164	15.5
S5	4	9	Chicks	Small	Edge	164	17.5
S5	2	1	Chicks	Small	Edge	164	20.5
S5	4	1	Chicks	Small	Edge	165	4.5
S5	3	2	Chicks	Small	Edge	165	5.5
S5	3	4	Chicks	Small	Edge	165	7.5
S5	3	3	Chicks	Small	Edge	165	12.5
S5	0	5	Chicks	Small	Edge	165	15.5
S5	1	3	Chicks	Small	Edge	165	18.5
S5	4	2	Chicks	Small	Edge	165	19.5
S5	6	2	Chicks	Small	Edge	166	4.5
S5	6	1	Chicks	Small	Edge	166	9.5
S5	0	3	Chicks	Small	Edge	166	11.5
S5	1	5	Chicks	Small	Edge	166	14.5
S5	7	0	Chicks	Small	Edge	166	17.5
S5	4	5	Chicks	Small	Edge	166	18.5
S5	3	0	Chicks	Small	Edge	167	3.5
S5	7	1	Chicks	Small	Edge	167	9.5
S5	1	2	Chicks	Small	Edge	167	11.5
S5	2	1	Chicks	Small	Edge	167	15.5
S5	2	1	Chicks	Small	Edge	167	17.5
S5	3	2	Chicks	Small	Edge	168	3.5
S5	2	8	Chicks	Small	Edge	168	6.5
S5	3	3	Chicks	Small	Edge	168	10.5
S5	1	5	Chicks	Small	Edge	168	12.5
S5	2	3	Chicks	Small	Edge	168	17.5
S5	6	9	Chicks	Small	Edge	168	19.5
S5	1	1	Chicks	Small	Edge	168	21.5
S5	5	3	Chicks	Small	Edge	169	5.5
S5	5	3	Chicks	Small	Edge	169	6.5
S5	3	9	Chicks	Small	Edge	169	7.5
S6	0	0	Eggs	Small	Edge	164	13.5
S6	0	1	Eggs	Small	Edge	164	16.5
S6	0	1	Eggs	Small	Edge	164	17.5
S6	0	1	Eggs	Small	Edge	164	19.5
S6	0	0	Eggs	Small	Edge	165	4.5
S6	1	2	Eggs	Small	Edge	165	8.5
S6	0	1	Eggs	Small	Edge	165	10.5
S6	1	1	Eggs	Small	Edge	165	14.5
S6	1	0	Eggs	Small	Edge	165	17.5
S6	1	0	Eggs	Small	Edge	165	19.5
S6	0	0	Eggs	Small	Edge	165	21.5
S6	0	2	Eggs	Small	Edge	166	5.5
S6	0	0	Eggs	Small	Edge	166	7.5
S6	0	1	Eggs	Small	Edge	166	11.5
S6	0	1	Eggs	Small	Edge	166	16.5
S6	2	0	Eggs	Small	Edge	166	20.5
S6	0	0	Eggs	Small	Edge	167	6.5
S6	1	0	Eggs	Small	Edge	167	8.5
S6	2	0	Eggs	Small	Edge	167	9.5
S6	2	0	Eggs	Small	Edge	167	12.5
S6	2	1	Eggs	Small	Edge	167	14.5
S6	2	0	Eggs	Small	Edge	167	17.5
S6	1	0	Eggs	Small	Edge	167	20.5
S6	1	0	Eggs	Small	Edge	168	6.5
S6	0	0	Eggs	Small	Edge	168	7.5
S6	0	5	Eggs	Small	Edge	168	12.5
S6	2	2	Eggs	Small	Edge	168	14.5
S6	0	5	Eggs	Small	Edge	168	17.5
S6	1	0	Eggs	Small	Edge	169	3.5
S6	4	0	Eggs	Small	Edge	169	5.5
S6	4	1	Eggs	Small	Edge	169	6.5
S7	0	1	Eggs	Small	Edge	164	13.5
S7	0	1	Eggs	Small	Edge	164	16.5
S7	1	0	Eggs	Small	Edge	164	19.5
S7	0	0	Eggs	Small	Edge	165	4.5
S7	0	0	Eggs	Small	Edge	165	5.5
S7	1	1	Eggs	Small	Edge	165	8.5
S7	0	0	Eggs	Small	Edge	165	10.5
S7	1	0	Eggs	Small	Edge	165	14.5
S7	0	1	Eggs	Small	Edge	165	17.5
S7	0	0	Eggs	Small	Edge	165	21.5
S7	1	0	Eggs	Small	Edge	166	5.5
S7	1	1	Eggs	Small	Edge	166	7.5
S7	0	0	Eggs	Small	Edge	166	9.5
S7	0	0	Eggs	Small	Edge	166	14.5
S7	2	0	Eggs	Small	Edge	166	18.5
S7	2	0	Eggs	Small	Edge	166	20.5
S7	1	0	Eggs	Small	Edge	167	3.5
S7	1	0	Eggs	Small	Edge	167	6.5
S7	2	0	Eggs	Small	Edge	167	8.5
S7	1	1	Eggs	Small	Edge	167	12.5
S7	0	0	Eggs	Small	Edge	167	15.5
S7	1	0	Eggs	Small	Edge	167	17.5
S7	1	0	Eggs	Small	Edge	167	20.5
S7	0	0	Eggs	Small	Edge	168	3.5
S7	2	1	Eggs	Small	Edge	168	7.5
S7	0	0	Eggs	Small	Edge	168	10.5
S7	1	0	Eggs	Small	Edge	168	14.5
S7	2	0	Eggs	Small	Edge	168	20.5
S7	2	0	Eggs	Small	Edge	169	3.5
S7	3	1	Eggs	Small	Edge	169	6.5
S7	1	1	Eggs	Small	Edge	169	7.5
S8	1	0	Eggs	Small	Edge	164	13.5
S8	0	1	Eggs	Small	Edge	164	16.5
S8	0	0	Eggs	Small	Edge	164	19.5
S8	0	1	Eggs	Small	Edge	165	5.5
S8	1	0	Eggs	Small	Edge	165	8.5
S8	1	0	Eggs	Small	Edge	165	10.5
S8	2	1	Eggs	Small	Edge	165	14.5
S8	0	0	Eggs	Small	Edge	165	17.5
S8	0	0	Eggs	Small	Edge	165	21.5
S8	1	0	Eggs	Small	Edge	166	5.5
S8	1	0	Eggs	Small	Edge	166	7.5
S8	0	0	Eggs	Small	Edge	166	9.5
S8	1	0	Eggs	Small	Edge	166	11.5
S8	1	0	Eggs	Small	Edge	166	14.5
S8	0	1	Eggs	Small	Edge	166	18.5
S8	0	0	Eggs	Small	Edge	166	20.5
S8	1	0	Eggs	Small	Edge	167	6.5
S8	1	0	Eggs	Small	Edge	167	8.5
S8	1	3	Eggs	Small	Edge	167	9.5
S8	1	0	Eggs	Small	Edge	167	12.5
S8	0	1	Eggs	Small	Edge	167	15.5
S8	0	0	Eggs	Small	Edge	167	20.5
S8	0	0	Eggs	Small	Edge	168	3.5
S8	0	0	Eggs	Small	Edge	168	7.5
S8	0	0	Eggs	Small	Edge	168	10.5
S8	0	1	Eggs	Small	Edge	168	14.5
S8	0	0	Eggs	Small	Edge	168	17.5
S8	0	0	Eggs	Small	Edge	168	20.5
S8	1	0	Eggs	Small	Edge	169	3.5
S8	0	1	Eggs	Small	Edge	169	7.5
S9	1	0	Chicks	Small	Edge	164	14.5
S9	0	1	Chicks	Small	Edge	164	18.5
S9	0	0	Chicks	Small	Edge	164	21.5
S9	1	1	Chicks	Small	Edge	165	6.5
S9	0	2	Chicks	Small	Edge	165	9.5
S9	1	1	Chicks	Small	Edge	165	11.5
S9	1	2	Chicks	Small	Edge	165	13.5
S9	0	0	Chicks	Small	Edge	165	16.5
S9	0	1	Chicks	Small	Edge	165	20.5
S9	3	4	Chicks	Small	Edge	166	6.5
S9	0	0	Chicks	Small	Edge	166	10.5
S9	2	2	Chicks	Small	Edge	166	12.5
S9	1	0	Chicks	Small	Edge	166	15.5
S9	2	1	Chicks	Small	Edge	166	19.5
S9	0	0	Chicks	Small	Edge	166	21.5
S9	2	0	Chicks	Small	Edge	167	4.5
S9	0	1	Chicks	Small	Edge	167	5.5
S9	2	0	Chicks	Small	Edge	167	7.5
S9	2	1	Chicks	Small	Edge	167	10.5
S9	0	0	Chicks	Small	Edge	167	13.5
S9	0	0	Chicks	Small	Edge	167	16.5
S9	2	0	Chicks	Small	Edge	167	19.5
S9	5	3	Chicks	Small	Edge	168	4.5
S9	5	1	Chicks	Small	Edge	168	5.5
S9	2	0	Chicks	Small	Edge	168	8.5
S9	0	1	Chicks	Small	Edge	168	11.5
S9	0	0	Chicks	Small	Edge	168	13.5
S9	0	0	Chicks	Small	Edge	168	15.5
S9	0	4	Chicks	Small	Edge	168	18.5
S9	1	1	Chicks	Small	Edge	169	8.5
